# Supplementary material for: Survival of Patients with Sinonasal Cancers in a Population-Based Registry, Lombardy, Italy, 2008–2023
Source: Cancers (Basel). 2024 Feb 23;16(5):896. doi: 10.3390/cancers16050896 (PMC10930825; doi:10.3390/cancers16050896)
Supplement: Supplementary file 1 [file cancers-16-00896-s001.zip]

Archive with 1 entries (1 files):
- cancers-2855717-supplementary.pdf
